# Supplementary material for: Wireless charging-mediated angiogenesis and nerve repair by adaptable microporous hydrogels from conductive building blocks
Source: Nat Commun. 2022 Sep 2;13:5172. doi: 10.1038/s41467-022-32912-x (PMC9440098; doi:10.1038/s41467-022-32912-x)
Supplement: Supplementary file 3 — Source Data [file 41467_2022_32912_MOESM3_ESM.xlsx]

## Sheet: Fig 2d zeta‐potential
GYBs	cys-GYBs
-26.1	9.64
-27.2	10.4
-29.9	10.4
-26.3	10.1
-27.6	10.7

## Sheet: Fig 2e SIZE GYBs_x0009_cys-G
GYBs	cys-GYBs
334.2	351.4
338.6	444.4
332.6	343.2
337	337.2
330.1	320.6

## Sheet: Fig 2f HRXPS analysis
	GYBs	cys-GYBs
94	4531.67	4550
93.9	4651.67	4496.67
93.8	4524.17	4526.67
93.7	4520.83	4538.33
93.6	4475	4512.5
93.5	4485	4459.17
93.4	4478.33	4425
93.3	4375	4470
93.2	4420	4395.83
93.1	4486.67	4444.17
93	4329.17	4356.67
92.9	4356.67	4478.33
92.8	4367.5	4383.33
92.7	4153.33	4290
92.6	4279.17	4293.33
92.5	4200	4326.67
92.4	4172.5	4260.83
92.3	4161.67	4180
92.2	4240.83	4250.83
92.1	4183.33	4057.5
92	4230	4131.67
91.9	4168.33	4134.17
91.8	4134.17	4047.5
91.7	4112.5	4082.5
91.6	4110.83	3982.5
91.5	4213.33	4015.83
91.4	4217.5	4086.67
91.3	4179.17	3939.17
91.2	4224.17	4097.5
91.1	4276.67	4079.17
91	4181.67	4018.33
90.9	4224.17	4171.67
90.8	4261.67	4038.33
90.7	4289.17	4136.67
90.6	4285	4057.5
90.5	4416.67	4200.83
90.4	4507.5	4231.67
90.3	4399.17	4228.33
90.2	4488.33	4356.67
90.1	4493.33	4336.67
90	4403.33	4399.17
89.9	4490	4314.17
89.8	4503.33	4335
89.7	4474.17	4337.5
89.6	4535.83	4219.17
89.5	4595.83	4410.83
89.4	4577.5	4269.17
89.3	4663.33	4535.83
89.2	4657.5	4356.67
89.1	4799.17	4459.17
89	4847.5	4459.17
88.9	5050	4591.67
88.8	5280	4520
88.7	5568.33	4733.33
88.6	5915	4680
88.5	6333.33	4935.83
88.4	6771.67	5049.17
88.3	7471.67	5081.67
88.2	8423.33	5444.17
88.1	9468.33	5550
88	10902.5	6129.17
87.9	12751.7	6428.33
87.8	15210.8	7185
87.7	17689.2	7985.83
87.6	20685	9200
87.5	23501.7	10548.3
87.4	26087.5	12237.5
87.3	27927.5	14277.5
87.2	28493.3	16735
87.1	27384.2	19625.8
87	24761.7	22965
86.9	21516.7	26197.5
86.8	17555.8	28518.3
86.7	14140	30001.7
86.6	11181.7	30191.7
86.5	9142.5	28548.3
86.4	7395.83	25456.7
86.3	6475	21558.3
86.2	5827.5	17275.8
86.1	5410	13651.7
86	5118.33	10794.2
85.9	4812.5	8953.33
85.8	4597.5	7455.83
85.7	4480.83	6530
85.6	4457.5	5801.67
85.5	4493.33	5473.33
85.4	4443.33	5053.33
85.3	4595	4819.17
85.2	4680.83	4585.83
85.1	4954.17	4449.17
85	5211.67	4436.67
84.9	5546.67	4442.5
84.8	6146.67	4539.17
84.7	6816.67	4569.17
84.6	7824.17	4720.83
84.5	8896.67	5040.83
84.4	10436.7	5460
84.3	12372.5	5954.17
84.2	14970.8	6642.5
84.1	17855	7428.33
84	21411.7	8410
83.9	24864.2	9846.67
83.8	29101.7	11793.3
83.7	31930.8	13821.7
83.6	33959.2	16892.5
83.5	34539.2	20225.8
83.4	32829.2	24362.5
83.3	28871.7	28736.7
83.2	24234.2	32638.3
83.1	19190	36010.8
83	14649.2	37451.7
82.9	10905.8	36718.3
82.8	8350	33825
82.7	6522.5	28993.3
82.6	5487.5	23622.5
82.5	4570.83	18631.7
82.4	4014.17	13750.8
82.3	3549.17	10335
82.2	3147.5	7765
82.1	3096.67	6200
82	2895	5019.17
81.9	2699.17	4394.17
81.8	2680	3739.17
81.7	2365	3395.83
81.6	2483.33	3086.67
81.5	2298.33	2795.83
81.4	2280.83	2607.5
81.3	2166.67	2480
81.2	2165	2338.33
81.1	2142.5	2242.5
81	2082.5	2145.83
80.9	2041.67	2119.17
80.8	2014.17	2099.17
80.7	2068.33	2041.67
80.6	2035	1925
80.5	2002.5	1968.33
80.4	2053.33	1880.83
80.3	1975	1917.5
80.2	1991.67	1794.17
80.1	1966.67	1833.33
80	1959.17	1743.33
79.9	1930	1780.83
79.8	2048.33	1731.67
79.7	1910.83	1810
79.6	1951.67	1790
79.5	1865.83	1760.83
79.4	1969.17	1750
79.3	1850.83	1670.83
79.2	1828.33	1770.83
79.1	1885.83	1752.5
79	1898.33	1679.17
78.9	1856.67	1715
78.8	1820	1660
78.7	1840	1657.5
78.6	1812.5	1624.17
78.5	1850.83	1720
78.4	1892.5	1641.67
78.3	1835	1650
78.2	1886.67	1645
78.1	1850	1639.17
78	1832.5	1659.17

## Sheet: Fig 2g HRXPS analysis
156	27.8193	12.4389	28.4392
156.02	27.9095	12.4409	28.5314
156.04	28.0005	12.4429	28.6244
156.06	28.0922	12.445	28.7182
156.08	28.1847	12.447	28.8128
156.1	28.278	12.4491	28.9082
156.12	28.3721	12.4512	29.0043
156.14	28.467	12.4533	29.1013
156.16	28.5628	12.4554	29.1991
156.18	28.6593	12.4575	29.2978
156.2	28.7567	12.4596	29.3973
156.22	28.8549	12.4617	29.4976
156.24	28.9539	12.4639	29.5988
156.26	29.0539	12.466	29.7009
156.28	29.1547	12.4682	29.8039
156.3	29.2564	12.4704	29.9078
156.32	29.359	12.4726	30.0125
156.34	29.4624	12.4748	30.1182
156.36	29.5668	12.477	30.2248
156.38	29.6721	12.4792	30.3323
156.4	29.7784	12.4814	30.4408
156.42	29.8856	12.4837	30.5502
156.44	29.9937	12.4859	30.6607
156.46	30.1029	12.4882	30.7721
156.48	30.213	12.4904	30.8844
156.5	30.3241	12.4927	30.9978
156.521	30.4362	12.495	31.1122
156.541	30.5493	12.4973	31.2276
156.561	30.6634	12.4997	31.3441
156.581	30.7786	12.502	31.4616
156.601	30.8948	12.5044	31.5802
156.621	31.0121	12.5067	31.6999
156.641	31.1305	12.5091	31.8206
156.661	31.25	12.5115	31.9425
156.681	31.3706	12.5138	32.0654
156.701	31.4923	12.5163	32.1895
156.721	31.6151	12.5187	32.3148
156.741	31.7391	12.5211	32.4412
156.761	31.8642	12.5236	32.5688
156.781	31.9905	12.526	32.6976
156.801	32.118	12.5285	32.8275
156.821	32.2467	12.531	32.9587
156.841	32.3767	12.5335	33.0911
156.861	32.5078	12.536	33.2248
156.881	32.6402	12.5385	33.3598
156.901	32.7739	12.541	33.496
156.921	32.9089	12.5436	33.6335
156.941	33.0451	12.5462	33.7723
156.961	33.1827	12.5487	33.9125
156.981	33.3216	12.5513	34.054
157.001	33.4619	12.5539	34.1968
157.021	33.6035	12.5565	34.3411
157.041	33.7465	12.5592	34.4867
157.061	33.891	12.5618	34.6338
157.081	34.0368	12.5645	34.7823
157.101	34.1841	12.5672	34.9323
157.121	34.3328	12.5699	35.0837
157.141	34.483	12.5726	35.2366
157.161	34.6348	12.5753	35.391
157.181	34.788	12.578	35.547
157.201	34.9428	12.5808	35.7045
157.221	35.0991	12.5835	35.8636
157.241	35.257	12.5863	36.0243
157.261	35.4165	12.5891	36.1866
157.281	35.5776	12.5919	36.3505
157.301	35.7404	12.5947	36.5162
157.321	35.9049	12.5976	36.6834
157.341	36.071	12.6004	36.8524
157.361	36.2388	12.6033	37.0231
157.381	36.4084	12.6062	37.1956
157.401	36.5797	12.6091	37.3698
157.421	36.7528	12.612	37.5459
157.441	36.9278	12.6149	37.7237
157.461	37.1045	12.6179	37.9034
157.481	37.2831	12.6209	38.085
157.501	37.4636	12.6238	38.2685
157.522	37.646	12.6268	38.4539
157.542	37.8304	12.6298	38.6412
157.562	38.0167	12.6329	38.8306
157.582	38.205	12.6359	39.0219
157.602	38.3953	12.639	39.2153
157.622	38.5877	12.6421	39.4108
157.642	38.7821	12.6452	39.6083
157.662	38.9787	12.6483	39.808
157.682	39.1774	12.6515	40.0098
157.702	39.3783	12.6546	40.2139
157.722	39.5813	12.6578	40.4201
157.742	39.7866	12.661	40.6286
157.762	39.9942	12.6642	40.8394
157.782	40.204	12.6674	41.0525
157.802	40.4162	12.6707	41.2679
157.822	40.6308	12.6739	41.4857
157.842	40.8478	12.6772	41.706
157.862	41.0672	12.6805	41.9287
157.882	41.289	12.6838	42.1539
157.902	41.5134	12.6872	42.3816
157.922	41.7403	12.6905	42.6119
157.942	41.9699	12.6939	42.8448
157.962	42.202	12.6973	43.0803
157.982	42.4368	12.7007	43.3186
158.002	42.6743	12.7042	43.5595
158.022	42.9146	12.7076	43.8032
158.042	43.1577	12.7111	44.0498
158.062	43.4036	12.7146	44.2992
158.082	43.6523	12.7181	44.5515
158.102	43.904	12.7217	44.8067
158.122	44.1586	12.7252	45.0649
158.142	44.4163	12.7288	45.3261
158.162	44.677	12.7324	45.5905
158.182	44.9408	12.7361	45.8579
158.202	45.2078	12.7397	46.1285
158.222	45.478	12.7434	46.4024
158.242	45.7515	12.7471	46.6795
158.262	46.0282	12.7508	46.96
158.282	46.3083	12.7545	47.2439
158.302	46.5919	12.7583	47.5312
158.322	46.8789	12.7621	47.822
158.342	47.1694	12.7659	48.1163
158.362	47.4635	12.7697	48.4142
158.382	47.7613	12.7735	48.7159
158.402	48.0628	12.7774	49.0212
158.422	48.368	12.7813	49.3303
158.442	48.6771	12.7852	49.6433
158.462	48.99	12.7892	49.9602
158.482	49.3069	12.7931	50.2811
158.502	49.6279	12.7971	50.606
158.523	49.9529	12.8011	50.935
158.543	50.282	12.8052	51.2683
158.563	50.6155	12.8093	51.6057
158.583	50.9532	12.8133	51.9475
158.603	51.2952	12.8175	52.2937
158.623	51.6418	12.8216	52.6444
158.643	51.9928	12.8258	52.9996
158.663	52.3484	12.83	53.3594
158.683	52.7088	12.8342	53.724
158.703	53.0739	12.8384	54.0933
158.723	53.4438	12.8427	54.4675
158.743	53.8187	12.847	54.8467
158.763	54.1985	12.8514	55.2309
158.783	54.5835	12.8557	55.6203
158.803	54.9737	12.8601	56.0148
158.823	55.3692	12.8645	56.4147
158.843	55.7701	12.8689	56.82
158.863	56.1764	12.8734	57.2308
158.883	56.5884	12.8779	57.6473
158.903	57.006	12.8824	58.0694
158.923	57.4294	12.887	58.4973
158.943	57.8586	12.8916	58.9312
158.963	58.2939	12.8962	59.3711
158.983	58.7353	12.9008	59.8171
159.003	59.1829	12.9055	60.2694
159.023	59.6369	12.9102	60.7281
159.043	60.0973	12.9149	61.1932
159.063	60.5643	12.9197	61.665
159.083	61.038	12.9245	62.1434
159.103	61.5185	12.9293	62.6288
159.123	62.0059	12.9342	63.1211
159.143	62.5005	12.939	63.6206
159.163	63.0023	12.944	64.1273
159.183	63.5114	12.9489	64.6414
159.203	64.0281	12.9539	65.163
159.223	64.5524	12.9589	65.6923
159.243	65.0845	12.964	66.2295
159.263	65.6245	12.9691	66.7746
159.283	66.1727	12.9742	67.3279
159.303	66.7291	12.9794	67.8895
159.323	67.294	12.9845	68.4596
159.343	67.8675	12.9898	69.0383
159.363	68.4497	12.995	69.6258
159.383	69.0409	13.0003	70.2223
159.403	69.6413	13.0056	70.8279
159.423	70.2509	13.011	71.4429
159.443	70.8701	13.0164	72.0675
159.463	71.4989	13.0218	72.7018
159.483	72.1377	13.0273	73.346
159.504	72.7866	13.0328	74.0004
159.524	73.4457	13.0384	74.6651
159.544	74.1155	13.044	75.3404
159.564	74.7959	13.0496	76.0265
159.584	75.4874	13.0553	76.7236
159.604	76.19	13.061	77.432
159.624	76.9041	13.0667	78.1518
159.644	77.6299	13.0725	78.8834
159.664	78.3676	13.0783	79.6269
159.684	79.1175	13.0842	80.3827
159.704	79.8799	13.0901	81.151
159.724	80.6551	13.096	81.9321
159.744	81.4432	13.102	82.7262
159.764	82.2446	13.1081	83.5337
159.784	83.0597	13.1141	84.3548
159.804	83.8886	13.1202	85.1898
159.824	84.7317	13.1264	86.0391
159.844	85.5894	13.1326	86.903
159.864	86.4618	13.1388	87.7817
159.884	87.3495	13.1451	88.6757
159.904	88.2527	13.1515	89.5852
159.924	89.1718	13.1578	90.5107
159.944	90.1071	13.1643	91.4524
159.964	91.0591	13.1707	92.4108
159.984	92.028	13.1773	93.3863
160.004	93.0144	13.1838	94.3792
160.024	94.0185	13.1905	95.39
160.044	95.0409	13.1971	96.419
160.064	96.0819	13.2038	97.4668
160.084	97.1421	13.2106	98.5337
160.104	98.2218	13.2174	99.6202
160.124	99.3215	13.2242	100.727
160.144	100.442	13.2312	101.854
160.164	101.583	13.2381	103.002
160.184	102.746	13.2451	104.172
160.204	103.93	13.2522	105.364
160.224	105.138	13.2593	106.578
160.244	106.368	13.2665	107.816
160.264	107.622	13.2737	109.077
160.284	108.901	13.281	110.363
160.304	110.204	13.2883	111.673
160.324	111.533	13.2957	113.01
160.344	112.888	13.3031	114.372
160.364	114.27	13.3106	115.762
160.384	115.679	13.3182	117.179
160.404	117.117	13.3258	118.624
160.424	118.584	13.3335	120.098
160.444	120.08	13.3412	121.602
160.464	121.607	13.349	123.137
160.484	123.165	13.3568	124.703
160.505	124.755	13.3647	126.301
160.525	126.379	13.3727	127.932
160.545	128.036	13.3807	129.597
160.565	129.728	13.3888	131.297
160.585	131.455	13.397	133.033
160.605	133.219	13.4052	134.805
160.625	135.021	13.4135	136.615
160.645	136.861	13.4218	138.464
160.665	138.741	13.4302	140.353
160.685	140.662	13.4387	142.282
160.705	142.625	13.4473	144.253
160.725	144.631	13.4559	146.268
160.745	146.681	13.4645	148.327
160.765	148.777	13.4733	150.431
160.785	150.92	13.4821	152.583
160.805	153.111	13.491	154.783
160.825	155.351	13.5	157.032
160.845	157.642	13.509	159.332
160.865	159.986	13.5181	161.685
160.885	162.383	13.5273	164.091
160.905	164.836	13.5365	166.554
160.925	167.346	13.5458	169.073
160.945	169.915	13.5552	171.651
160.965	172.544	13.5647	174.29
160.985	175.235	13.5743	176.991
161.005	177.991	13.5839	179.756
161.025	180.812	13.5936	182.587
161.045	183.702	13.6034	185.486
161.065	186.661	13.6133	188.455
161.085	189.692	13.6233	191.497
161.105	192.798	13.6333	194.612
161.125	195.98	13.6434	197.805
161.145	199.241	13.6536	201.076
161.165	202.583	13.6639	204.428
161.185	206.009	13.6743	207.864
161.205	209.521	13.6847	211.386
161.225	213.121	13.6953	214.998
161.245	216.814	13.7059	218.701
161.265	220.6	13.7167	222.498
161.285	224.484	13.7275	226.393
161.305	228.469	13.7384	230.388
161.325	232.556	13.7494	234.487
161.345	236.751	13.7605	238.692
161.365	241.055	13.7717	243.008
161.385	245.473	13.783	247.437
161.405	250.008	13.7944	251.983
161.425	254.663	13.8059	256.65
161.445	259.442	13.8175	261.441
161.465	264.35	13.8292	266.36
161.485	269.389	13.841	271.411
161.506	274.565	13.8529	276.599
161.526	279.882	13.8649	281.928
161.546	285.343	13.877	287.401
161.566	290.953	13.8892	293.024
161.586	296.717	13.9016	298.8
161.606	302.64	13.914	304.735
161.626	308.726	13.9265	310.834
161.646	314.981	13.9392	317.101
161.666	321.408	13.952	323.541
161.686	328.014	13.9649	330.16
161.706	334.804	13.9779	336.963
161.726	341.783	13.991	343.955
161.746	348.957	14.0042	351.142
161.766	356.331	14.0176	358.529
161.786	363.91	14.0311	366.122
161.806	371.701	14.0447	373.927
161.826	379.71	14.0584	381.949
161.846	387.941	14.0723	390.194
161.866	396.401	14.0863	398.669
161.886	405.096	14.1004	407.378
161.906	414.032	14.1146	416.328
161.926	423.214	14.129	425.524
161.946	432.647	14.1435	434.972
161.966	442.338	14.1582	444.678
161.986	452.292	14.173	454.646
162.006	462.514	14.1879	464.883
162.026	473.009	14.203	475.393
162.046	483.782	14.2182	486.181
162.066	494.836	14.2335	497.251
162.086	506.177	14.2491	508.607
162.106	517.806	14.2647	520.252
162.126	529.728	14.2805	532.189
162.146	541.944	14.2965	544.421
162.166	554.456	14.3126	556.949
162.186	567.264	14.3288	569.774
162.206	580.368	14.3453	582.894
162.226	593.766	14.3619	596.309
162.246	607.456	14.3786	610.016
162.266	621.435	14.3955	624.011
162.286	635.695	14.4126	638.289
162.306	650.232	14.4299	652.843
162.326	665.035	14.4473	667.663
162.346	680.094	14.4649	682.74
162.366	695.396	14.4827	698.06
162.386	710.927	14.5006	713.609
162.406	726.669	14.5187	729.368
162.426	742.601	14.5371	745.319
162.446	758.702	14.5556	761.439
162.466	774.946	14.5742	777.701
162.486	791.305	14.5931	794.079
162.507	807.746	14.6122	810.539
162.527	824.235	14.6314	827.048
162.547	840.735	14.6509	843.567
162.567	857.204	14.6706	860.056
162.587	873.598	14.6905	876.469
162.607	889.868	14.7105	892.76
162.627	905.965	14.7308	908.877
162.647	921.835	14.7513	924.767
162.667	937.421	14.772	940.374
162.687	952.664	14.7929	955.638
162.707	967.504	14.8141	970.499
162.727	981.878	14.8355	984.894
162.747	995.722	14.8571	998.76
162.767	1008.97	14.8789	1012.03
162.787	1021.56	14.901	1024.65
162.807	1033.43	14.9233	1036.54
162.827	1044.52	14.9458	1047.65
162.847	1054.76	14.9686	1057.91
162.867	1064.1	14.9917	1067.27
162.887	1072.47	15.015	1075.67
162.907	1079.85	15.0385	1083.07
162.927	1086.17	15.0623	1089.41
162.947	1091.4	15.0864	1094.67
162.967	1095.5	15.1107	1098.8
162.987	1098.46	15.1353	1101.78
163.007	1100.25	15.1602	1103.59
163.027	1100.85	15.1853	1104.22
163.047	1100.27	15.2108	1103.66
163.067	1098.51	15.2365	1101.93
163.087	1095.58	15.2625	1099.02
163.107	1091.5	15.2888	1094.97
163.127	1086.29	15.3154	1089.79
163.147	1080	15.3423	1083.52
163.167	1072.64	15.3695	1076.2
163.187	1064.29	15.3971	1067.86
163.207	1054.97	15.4249	1058.58
163.227	1044.75	15.4531	1048.38
163.247	1033.68	15.4816	1037.34
163.267	1021.83	15.5104	1025.52
163.287	1009.25	15.5396	1012.97
163.307	996.015	15.5691	999.765
163.327	982.183	15.599	985.963
163.347	967.819	15.6292	971.63
163.367	952.989	15.6598	956.83
163.387	937.754	15.6907	941.625
163.407	922.175	15.722	926.078
163.427	906.311	15.7537	910.245
163.447	890.218	15.7858	894.185
163.467	873.951	15.8182	877.95
163.487	857.559	15.8511	861.591
163.508	841.091	15.8843	845.157
163.528	824.592	15.918	828.691
163.548	808.102	15.9521	812.235
163.568	791.659	15.9866	795.827
163.588	775.298	16.0215	779.501
163.608	759.052	16.0568	763.29
163.628	742.947	16.0926	747.221
163.648	727.011	16.1289	731.321
163.668	711.265	16.1656	715.611
163.688	695.729	16.2028	700.113
163.708	680.422	16.2404	684.843
163.728	665.357	16.2785	669.817
163.748	650.549	16.3172	655.047
163.768	636.006	16.3563	640.544
163.788	621.74	16.3959	626.317
163.808	607.755	16.436	612.372
163.828	594.059	16.4767	598.716
163.848	580.654	16.5178	585.353
163.868	567.544	16.5596	572.284
163.888	554.729	16.6018	559.512
163.908	542.211	16.6447	547.037
163.928	529.989	16.6881	534.858
163.948	518.061	16.7321	522.974
163.968	506.425	16.7766	511.382
163.988	495.078	16.8218	500.081
164.008	484.017	16.8676	489.066
164.028	473.239	16.914	478.334
164.048	462.738	16.961	467.88
164.068	452.51	17.0087	457.7
164.088	442.551	17.057	447.789
164.108	432.854	17.106	438.141
164.128	423.415	17.1557	428.751
164.148	414.228	17.2061	419.615
164.168	405.287	17.2571	410.725
164.188	396.587	17.3089	402.077
164.208	388.121	17.3614	393.664
164.228	379.885	17.4147	385.481
164.248	371.872	17.4687	377.522
164.268	364.076	17.5235	369.781
164.288	356.492	17.5791	362.252
164.308	349.114	17.6355	354.93
164.328	341.936	17.6927	347.81
164.348	334.953	17.7507	340.885
164.368	328.159	17.8096	334.15
164.388	321.549	17.8693	327.599
164.408	315.118	17.9299	321.228
164.428	308.86	17.9914	315.032
164.448	302.77	18.0539	309.005
164.468	296.844	18.1172	303.142
164.488	291.076	18.1816	297.439
164.509	285.462	18.2468	291.89
164.529	279.998	18.3131	286.492
164.549	274.679	18.3804	281.24
164.569	269.5	18.4487	276.13
164.589	264.457	18.5181	271.156
164.609	259.547	18.5885	266.316
164.629	254.765	18.66	261.606
164.649	250.107	18.7326	257.021
164.669	245.57	18.8064	252.557
164.689	241.149	18.8814	248.212
164.709	236.843	18.9575	243.981
164.729	232.646	19.0348	239.862
164.749	228.556	19.1134	235.85
164.769	224.569	19.1932	231.944
164.789	220.683	19.2743	228.138
164.809	216.894	19.3567	224.432
164.829	213.2	19.4404	220.822
164.849	209.597	19.5256	217.304
164.869	206.084	19.6121	213.877
164.889	202.656	19.7	210.537
164.909	199.312	19.7894	207.283
164.929	196.05	19.8803	204.111
164.949	192.866	19.9728	201.02
164.969	189.759	20.0667	198.006
164.989	186.726	20.1623	195.069
165.009	183.765	20.2595	192.205
165.029	180.874	20.3583	189.413
165.049	178.051	20.4589	186.691
165.069	175.294	20.5612	184.036
165.089	172.601	20.6652	181.448
165.109	169.971	20.7711	178.923
165.129	167.401	20.8788	176.461
165.149	164.89	20.9884	174.059
165.169	162.435	21.1	171.716
165.189	160.037	21.2135	169.431
165.209	157.692	21.3291	167.202
165.229	155.4	21.4467	165.028
165.249	153.158	21.5665	162.906
165.269	150.967	21.6885	160.836
165.289	148.823	21.8127	158.817
165.309	146.726	21.9391	156.846
165.329	144.675	22.0679	154.924
165.349	142.668	22.1991	153.048
165.369	140.704	22.3327	151.218
165.389	138.782	22.4688	149.432
165.409	136.901	22.6075	147.69
165.429	135.06	22.7488	145.99
165.449	133.258	22.8928	144.331
165.469	131.493	23.0396	142.713
165.489	129.764	23.1892	141.135
165.51	128.072	23.3417	139.595
165.53	126.414	23.4971	138.092
165.55	124.79	23.6556	136.627
165.57	123.199	23.8172	135.197
165.59	121.64	23.982	133.803
165.61	120.113	24.1501	132.444
165.63	118.616	24.3216	131.118
165.65	117.148	24.4964	129.826
165.67	115.71	24.6748	128.566
165.69	114.3	24.8569	127.338
165.71	112.918	25.0426	126.141
165.73	111.562	25.2322	124.975
165.75	110.233	25.4257	123.839
165.77	108.929	25.6232	122.733
165.79	107.65	25.8248	121.655
165.81	106.395	26.0306	120.607
165.83	105.164	26.2408	119.586
165.85	103.956	26.4554	118.593
165.87	102.771	26.6747	117.627
165.89	101.608	26.8986	116.687
165.91	100.466	27.1273	115.774
165.93	99.3454	27.361	114.887
165.95	98.2453	27.5998	114.026
165.97	97.1652	27.8438	113.19
165.99	96.1046	28.0932	112.379
166.01	95.0632	28.3482	111.592
166.03	94.0404	28.6088	110.83
166.05	93.0359	28.8752	110.092
166.07	92.0491	29.1476	109.378
166.09	91.0798	29.4262	108.687
166.11	90.1275	29.7111	108.02
166.13	89.1918	30.0025	107.375
166.15	88.2724	30.3007	106.754
166.17	87.3689	30.6057	106.156
166.19	86.4809	30.9178	105.58
166.21	85.6081	31.2372	105.026
166.23	84.7501	31.564	104.495
166.25	83.9066	31.8986	103.986
166.27	83.0774	32.2411	103.5
166.29	82.2621	32.5918	103.035
166.31	81.4604	32.9508	102.592
166.33	80.6719	33.3185	102.171
166.35	79.8965	33.6951	101.773
166.37	79.1339	34.0808	101.396
166.39	78.3837	34.4759	101.041
166.41	77.6457	34.8807	100.707
166.43	76.9197	35.2954	100.396
166.45	76.2053	35.7204	100.107
166.47	75.5024	36.1559	99.8393
166.49	74.8107	36.6023	99.5941
166.511	74.13	37.0599	99.3709
166.531	73.4601	37.5289	99.1701
166.551	72.8007	38.0098	98.9915
166.571	72.1516	38.5029	98.8355
166.591	71.5126	39.0085	98.7021
166.611	70.8836	39.5269	98.5915
166.631	70.2642	40.0587	98.5039
166.651	69.6543	40.6041	98.4394
166.671	69.0538	41.1634	98.3983
166.691	68.4624	41.7373	98.3807
166.711	67.88	42.326	98.3869
166.731	67.3063	42.9299	98.4172
166.751	66.7412	43.5495	98.4718
166.771	66.1846	44.1852	98.5509
166.791	65.6363	44.8375	98.6548
166.811	65.0961	45.5069	98.7839
166.831	64.5638	46.1936	98.9384
166.851	64.0393	46.8984	99.1187
166.871	63.5225	47.6215	99.325
166.891	63.0132	48.3635	99.5577
166.911	62.5112	49.1249	99.8172
166.931	62.0165	49.9062	100.104
166.951	61.5289	50.7078	100.418
166.971	61.0483	51.5302	100.759
166.991	60.5744	52.3739	101.129
167.011	60.1073	53.2394	101.528
167.031	59.6467	54.1272	101.955
167.051	59.1927	55.0377	102.411
167.071	58.7449	55.9714	102.897
167.091	58.3034	56.9286	103.413
167.111	57.868	57.91	103.959
167.131	57.4386	58.9158	104.535
167.151	57.0151	59.9465	105.143
167.171	56.5973	61.0023	105.781
167.191	56.1853	62.0837	106.45
167.211	55.7788	63.1908	107.151
167.231	55.3778	64.324	107.883
167.251	54.9822	65.4833	108.647
167.271	54.5919	66.669	109.442
167.291	54.2068	67.881	110.269
167.311	53.8268	69.1195	111.127
167.331	53.4518	70.3842	112.017
167.351	53.0818	71.6749	112.938
167.371	52.7166	72.9915	113.889
167.391	52.3562	74.3335	114.871
167.411	52.0004	75.7004	115.882
167.431	51.6493	77.0915	116.922
167.451	51.3027	78.5061	117.99
167.471	50.9605	79.9431	119.085
167.491	50.6227	81.4016	120.205
167.512	50.2892	82.8802	121.35
167.532	49.9599	84.3774	122.518
167.552	49.6348	85.8917	123.708
167.572	49.3138	87.421	124.916
167.592	48.9968	88.9632	126.141
167.612	48.6838	90.5161	127.381
167.632	48.3747	92.0771	128.633
167.652	48.0693	93.6433	129.894
167.672	47.7678	95.2116	131.16
167.692	47.4699	96.7788	132.43
167.712	47.1757	98.3412	133.698
167.732	46.8851	99.895	134.961
167.752	46.598	101.436	136.215
167.772	46.3144	102.96	137.456
167.792	46.0342	104.463	138.678
167.812	45.7574	105.939	139.878
167.832	45.4839	107.384	141.049
167.852	45.2136	108.793	142.188
167.872	44.9466	110.16	143.288
167.892	44.6827	111.48	144.344
167.912	44.4219	112.748	145.351
167.932	44.1642	113.959	146.304
167.952	43.9095	115.106	147.197
167.972	43.6577	116.186	148.024
167.992	43.4089	117.191	148.781
168.012	43.1629	118.119	149.463
168.032	42.9198	118.964	150.065
168.052	42.6795	119.721	150.582
168.072	42.4419	120.388	151.011
168.092	42.2071	120.959	151.347
168.112	41.9749	121.433	151.589
168.132	41.7453	121.806	151.732
168.152	41.5183	122.076	151.775
168.172	41.2939	122.242	151.717
168.192	41.0719	122.303	151.556
168.212	40.8525	122.258	151.291
168.232	40.6355	122.108	150.924
168.252	40.4208	121.854	150.455
168.272	40.2086	121.496	149.886
168.292	39.9987	121.038	149.218
168.312	39.7911	120.481	148.453
168.332	39.5857	119.829	147.596
168.352	39.3826	119.085	146.649
168.372	39.1817	118.254	145.616
168.392	38.983	117.338	144.502
168.412	38.7863	116.344	143.311
168.432	38.5919	115.276	142.049
168.452	38.3994	114.138	140.719
168.472	38.2091	112.937	139.327
168.492	38.0207	111.678	137.879
168.513	37.8344	110.365	136.38
168.533	37.65	109.005	134.836
168.553	37.4676	107.602	133.251
168.573	37.287	106.162	131.63
168.593	37.1084	104.69	129.98
168.613	36.9316	103.191	128.304
168.633	36.7566	101.67	126.608
168.653	36.5834	100.131	124.896
168.673	36.4121	98.5793	123.172
168.693	36.2425	97.018	121.441
168.713	36.0746	95.4513	119.707
168.733	35.9084	93.8829	117.972
168.753	35.7439	92.3161	116.241
168.773	35.5811	90.7542	114.516
168.793	35.42	89.1999	112.801
168.813	35.2604	87.6558	111.097
168.833	35.1025	86.1244	109.408
168.853	34.9461	84.6078	107.735
168.873	34.7913	83.1078	106.08
168.893	34.6381	81.6263	104.445
168.913	34.4863	80.1646	102.832
168.933	34.3361	78.7242	101.241
168.953	34.1873	77.3062	99.6744
168.973	34.04	75.9114	98.1324
168.993	33.8941	74.5408	96.6159
169.013	33.7497	73.1949	95.1256
169.033	33.6066	71.8744	93.6621
169.053	33.465	70.5797	92.2257
169.073	33.3247	69.311	90.8167
169.093	33.1857	68.0686	89.4353
169.113	33.0481	66.8525	88.0816
169.133	32.9118	65.6628	86.7556
169.153	32.7768	64.4994	85.4573
169.173	32.6431	63.3623	84.1864
169.193	32.5107	62.2512	82.9429
169.213	32.3795	61.1659	81.7264
169.233	32.2495	60.1062	80.5367
169.253	32.1208	59.0717	79.3735
169.273	31.9933	58.0621	78.2364
169.293	31.8669	57.077	77.125
169.313	31.7418	56.1161	76.0389
169.333	31.6178	55.1788	74.9776
169.353	31.4949	54.2648	73.9407
169.373	31.3732	53.3736	72.9278
169.393	31.2526	52.5047	71.9383
169.413	31.1331	51.6577	70.9718
169.433	31.0147	50.8321	70.0278
169.453	30.8974	50.0273	69.1057
169.473	30.7811	49.243	68.2051
169.493	30.6659	48.4786	67.3255
169.514	30.5517	47.7337	66.4664
169.534	30.4386	47.0077	65.6273
169.554	30.3265	46.3002	64.8076
169.574	30.2154	45.6107	64.007
169.594	30.1052	44.9387	63.2249
169.614	29.9961	44.2838	62.4609
169.634	29.8879	43.6456	61.7145
169.654	29.7807	43.0235	60.9853
169.674	29.6744	42.4172	60.2727
169.694	29.5691	41.8263	59.5764
169.714	29.4647	41.2502	58.8959
169.734	29.3612	40.6886	58.2308
169.754	29.2586	40.1411	57.5807
169.774	29.1569	39.6073	56.9452
169.794	29.056	39.0868	56.3239
169.814	28.9561	38.5793	55.7164
169.834	28.857	38.0844	55.1224
169.854	28.7588	37.6016	54.5414
169.874	28.6614	37.1308	53.9732
169.894	28.5648	36.6715	53.4173
169.914	28.4691	36.2234	52.8735
169.934	28.3742	35.7863	52.3414
169.954	28.2801	35.3597	51.8207
169.974	28.1867	34.9434	51.3111
169.994	28.0942	34.5371	50.8123
170.014	28.0025	34.1405	50.324
170.034	27.9115	33.7534	49.8459
170.054	27.8212	33.3755	49.3777
170.074	27.7318	33.0065	48.9192
170.094	27.6431	32.6461	48.4702
170.114	27.5551	32.2942	48.0303
170.134	27.4678	31.9504	47.5993
170.154	27.3813	31.6147	47.1769
170.174	27.2954	31.2866	46.7631
170.194	27.2103	30.9661	46.3575
170.214	27.1259	30.6529	45.9598
170.234	27.0422	30.3468	45.57
170.254	26.9591	30.0477	45.1878
170.274	26.8767	29.7552	44.813
170.294	26.795	29.4693	44.4453
170.314	26.714	29.1898	44.0848
170.334	26.6336	28.9164	43.731
170.354	26.5538	28.6491	43.3839
170.374	26.4747	28.3876	43.0433
170.394	26.3962	28.1318	42.7091
170.414	26.3184	27.8816	42.381
170.434	26.2411	27.6368	42.0589
170.454	26.1645	27.3972	41.7427
170.474	26.0885	27.1627	41.4322
170.494	26.0131	26.9332	41.1273
170.515	25.9383	26.7086	40.8278
170.535	25.864	26.4886	40.5337
170.555	25.7904	26.2733	40.2447
170.575	25.7173	26.0624	39.9608
170.595	25.6448	25.8559	39.6818
170.615	25.5728	25.6537	39.4076
170.635	25.5014	25.4556	39.138
170.655	25.4306	25.2615	38.8731
170.675	25.3603	25.0713	38.6127
170.695	25.2906	24.885	38.3566
170.715	25.2214	24.7024	38.1048
170.735	25.1527	24.5235	37.8572
170.755	25.0845	24.3481	37.6136
170.775	25.0169	24.1761	37.374
170.795	24.9498	24.0075	37.1383
170.815	24.8832	23.8422	36.9064
170.835	24.817	23.6801	36.6782
170.855	24.7514	23.5212	36.4536
170.875	24.6863	23.3652	36.2326
170.895	24.6217	23.2123	36.015
170.915	24.5575	23.0623	35.8008
170.935	24.4938	22.9151	35.59
170.955	24.4306	22.7707	35.3823
170.975	24.3679	22.6289	35.1779
170.995	24.3057	22.4899	34.9765
171.015	24.2439	22.3533	34.7782
171.035	24.1825	22.2193	34.5829
171.055	24.1216	22.0878	34.3904
171.075	24.0612	21.9586	34.2008
171.095	24.0012	21.8318	34.014
171.115	23.9416	21.7073	33.8299
171.135	23.8825	21.585	33.6485
171.155	23.8238	21.4649	33.4697
171.175	23.7655	21.3469	33.2934
171.195	23.7077	21.231	33.1197
171.215	23.6502	21.1172	32.9484
171.235	23.5932	21.0053	32.7796
171.255	23.5366	20.8954	32.613
171.275	23.4804	20.7874	32.4488
171.295	23.4246	20.6813	32.2869
171.315	23.3692	20.5769	32.1271
171.335	23.3142	20.4744	31.9696
171.355	23.2596	20.3736	31.8141
171.375	23.2053	20.2745	31.6608
171.395	23.1515	20.177	31.5095
171.415	23.098	20.0812	31.3602
171.435	23.0449	19.987	31.2129
171.455	22.9922	19.8943	31.0676
171.475	22.9398	19.8032	30.9241
171.495	22.8878	19.7136	30.7825
171.516	22.8362	19.6254	30.6426
171.536	22.7849	19.5387	30.5047
171.556	22.734	19.4534	30.3684
171.576	22.6835	19.3694	30.2339
171.596	22.6333	19.2868	30.1011
171.616	22.5834	19.2055	29.9699
171.636	22.5339	19.1255	29.8404
171.656	22.4847	19.0467	29.7125
171.676	22.4359	18.9692	29.5861
171.696	22.3874	18.8929	29.4613
171.716	22.3392	18.8178	29.338
171.736	22.2913	18.7438	29.2162
171.756	22.2438	18.671	29.0959
171.776	22.1966	18.5993	28.977
171.796	22.1497	18.5287	28.8595
171.816	22.1032	18.4592	28.7434
171.836	22.0569	18.3908	28.6287
171.856	22.011	18.3233	28.5153
171.876	21.9653	18.2569	28.4032
171.896	21.92	18.1915	28.2925
171.916	21.875	18.127	28.183
171.936	21.8302	18.0635	28.0747
171.956	21.7858	18.0009	27.9677
171.976	21.7417	17.9393	27.8619
171.996	21.6978	17.8785	27.7573
172.016	21.6543	17.8186	27.6539
172.036	21.611	17.7596	27.5516
172.056	21.568	17.7015	27.4505
172.076	21.5253	17.6441	27.3504
172.096	21.4829	17.5877	27.2515
172.116	21.4407	17.5319	27.1537
172.136	21.3988	17.477	27.0569
172.156	21.3572	17.4229	26.9611
172.176	21.3159	17.3695	26.8664
172.196	21.2748	17.3169	26.7727
172.216	21.234	17.265	26.68
172.236	21.1935	17.2138	26.5883
172.256	21.1532	17.1633	26.4976
172.276	21.1132	17.1136	26.4078
172.296	21.0734	17.0645	26.3189
172.316	21.0339	17.016	26.2309
172.336	20.9947	16.9683	26.1439
172.356	20.9556	16.9211	26.0578
172.376	20.9169	16.8746	25.9725
172.396	20.8784	16.8287	25.8881
172.416	20.8401	16.7835	25.8046
172.436	20.8021	16.7388	25.7219
172.456	20.7643	16.6948	25.64
172.476	20.7267	16.6513	25.559
172.496	20.6894	16.6084	25.4788
172.517	20.6523	16.566	25.3993
172.537	20.6154	16.5242	25.3207
172.557	20.5788	16.4829	25.2428
172.577	20.5424	16.4422	25.1656
172.597	20.5063	16.402	25.0893
172.617	20.4703	16.3623	25.0136
172.637	20.4346	16.3231	24.9387
172.657	20.3991	16.2844	24.8645
172.677	20.3638	16.2462	24.791
172.697	20.3287	16.2085	24.7182
172.717	20.2939	16.1713	24.6461
172.737	20.2592	16.1345	24.5747
172.757	20.2248	16.0982	24.504
172.777	20.1906	16.0623	24.4339
172.797	20.1566	16.0269	24.3644
172.817	20.1228	15.9919	24.2956
172.837	20.0892	15.9573	24.2275
172.857	20.0557	15.9232	24.1599
172.877	20.0226	15.8894	24.093
172.897	19.9896	15.8561	24.0267
172.917	19.9568	15.8232	23.961
172.937	19.9242	15.7907	23.8959
172.957	19.8917	15.7586	23.8313
172.977	19.8595	15.7268	23.7674
172.997	19.8275	15.6954	23.704
173.017	19.7957	15.6645	23.6411
173.037	19.764	15.6338	23.5789
173.057	19.7326	15.6036	23.5172
173.077	19.7013	15.5736	23.456
173.097	19.6702	15.5441	23.3953
173.117	19.6393	15.5148	23.3352
173.137	19.6086	15.486	23.2756
173.157	19.5781	15.4574	23.2165
173.177	19.5477	15.4292	23.1579
173.197	19.5175	15.4013	23.0998
173.217	19.4875	15.3737	23.0422
173.237	19.4577	15.3465	22.9852
173.257	19.428	15.3195	22.9285
173.277	19.3985	15.2928	22.8724
173.297	19.3692	15.2665	22.8167
173.317	19.3401	15.2404	22.7615
173.337	19.3111	15.2147	22.7068
173.357	19.2823	15.1892	22.6525
173.377	19.2536	15.164	22.5986
173.397	19.2251	15.1391	22.5452
173.417	19.1968	15.1144	22.4923
173.437	19.1687	15.0901	22.4398
173.457	19.1407	15.066	22.3877
173.477	19.1128	15.0421	22.336
173.498	19.0851	15.0185	22.2847
173.518	19.0576	14.9952	22.2339
173.538	19.0303	14.9721	22.1834
173.558	19.003	14.9493	22.1334
173.578	18.976	14.9267	22.0837
173.598	18.9491	14.9044	22.0345
173.618	18.9223	14.8823	21.9856
173.638	18.8957	14.8604	21.9371
173.658	18.8693	14.8388	21.889
173.678	18.8429	14.8174	21.8413
173.698	18.8168	14.7962	21.794
173.718	18.7908	14.7752	21.747
173.738	18.7649	14.7545	21.7004
173.758	18.7392	14.7339	21.6541
173.778	18.7136	14.7136	21.6082
173.798	18.6881	14.6935	21.5627
173.818	18.6628	14.6736	21.5175
173.838	18.6377	14.6539	21.4726
173.858	18.6126	14.6344	21.4281
173.878	18.5877	14.6151	21.3839
173.898	18.563	14.596	21.34
173.918	18.5384	14.5771	21.2965
173.938	18.5139	14.5584	21.2533
173.958	18.4895	14.5399	21.2104
173.978	18.4653	14.5215	21.1679
173.998	18.4412	14.5034	21.1256
174.018	18.4173	14.4854	21.0837
174.038	18.3934	14.4676	21.042
174.058	18.3697	14.45	21.0007
174.078	18.3462	14.4325	20.9597
174.098	18.3227	14.4152	20.919
174.118	18.2994	14.3981	20.8786
174.138	18.2762	14.3812	20.8384
174.158	18.2531	14.3644	20.7986
174.178	18.2302	14.3478	20.759
174.198	18.2074	14.3314	20.7197
174.218	18.1847	14.3151	20.6807
174.238	18.1621	14.2989	20.642
174.258	18.1396	14.2829	20.6036
174.278	18.1173	14.2671	20.5654
174.298	18.0951	14.2514	20.5275
174.318	18.0729	14.2359	20.4899
174.338	18.051	14.2205	20.4525
174.358	18.0291	14.2053	20.4154
174.378	18.0073	14.1902	20.3785
174.398	17.9857	14.1752	20.3419
174.418	17.9641	14.1604	20.3056
174.438	17.9427	14.1457	20.2695
174.458	17.9214	14.1312	20.2336
174.478	17.9002	14.1168	20.198
174.499	17.8791	14.1026	20.1627
174.519	17.8581	14.0884	20.1275
174.539	17.8373	14.0744	20.0927
174.559	17.8165	14.0605	20.058
174.579	17.7958	14.0468	20.0236
174.599	17.7753	14.0331	19.9895
174.619	17.7548	14.0196	19.9555
174.639	17.7345	14.0063	19.9218
174.659	17.7143	13.993	19.8883
174.679	17.6941	13.9799	19.855
174.699	17.6741	13.9668	19.822
174.719	17.6542	13.9539	19.7891
174.739	17.6344	13.9411	19.7565
174.759	17.6146	13.9285	19.7241
174.779	17.595	13.9159	19.6919
174.799	17.5755	13.9034	19.6599
174.819	17.556	13.8911	19.6282
174.839	17.5367	13.8789	19.5966
174.859	17.5175	13.8667	19.5652
174.879	17.4983	13.8547	19.5341
174.899	17.4793	13.8428	19.5031
174.919	17.4604	13.831	19.4724
174.939	17.4415	13.8193	19.4418
174.959	17.4228	13.8077	19.4114
174.979	17.4041	13.7962	19.3813
174.999	17.3855	13.7848	19.3513
175.019	17.367	13.7735	19.3215
175.039	17.3487	13.7622	19.2919
175.059	17.3304	13.7511	19.2625
175.079	17.3122	13.7401	19.2333
175.099	17.2941	13.7292	19.2042
175.119	17.276	13.7183	19.1754
175.139	17.2581	13.7076	19.1467
175.159	17.2402	13.6969	19.1182
175.179	17.2225	13.6863	19.0899
175.199	17.2048	13.6759	19.0617
175.219	17.1872	13.6655	19.0337
175.239	17.1697	13.6552	19.0059
175.259	17.1523	13.645	18.9783
175.279	17.135	13.6348	18.9508
175.299	17.1177	13.6248	18.9235
175.319	17.1006	13.6148	18.8964
175.339	17.0835	13.6049	18.8694
175.359	17.0665	13.5951	18.8426
175.379	17.0496	13.5854	18.816
175.399	17.0328	13.5757	18.7895
175.419	17.016	13.5662	18.7632
175.439	16.9993	13.5567	18.737
175.459	16.9827	13.5473	18.711
175.479	16.9662	13.5379	18.6852
175.5	16.9498	13.5287	18.6595
175.52	16.9334	13.5195	18.6339
175.54	16.9172	13.5104	18.6086
175.56	16.901	13.5013	18.5833
175.58	16.8848	13.4924	18.5582
175.6	16.8688	13.4835	18.5333
175.62	16.8528	13.4746	18.5085
175.64	16.8369	13.4659	18.4838
175.66	16.8211	13.4572	18.4593
175.68	16.8054	13.4486	18.4349
175.7	16.7897	13.44	18.4107
175.72	16.7741	13.4315	18.3866
175.74	16.7586	13.4231	18.3627
175.76	16.7431	13.4147	18.3389
175.78	16.7278	13.4064	18.3152
175.8	16.7124	13.3982	18.2917
175.82	16.6972	13.3901	18.2683
175.84	16.682	13.382	18.245
175.86	16.6669	13.3739	18.2219
175.88	16.6519	13.3659	18.1989
175.9	16.637	13.358	18.176
175.92	16.6221	13.3502	18.1533
175.94	16.6073	13.3424	18.1307
175.96	16.5925	13.3346	18.1082
175.98	16.5778	13.327	18.0858
176	16.5632	13.3194	18.0636

## Sheet: Fig 2i Zeta potential of GA
Gelatin	GelMA
2.3	-7.5
3.3	-8
3.8	-6.5
4.1	-9.1
3.3	-6.8

## Sheet: Fig 2j Modulus
					5	7.5	10
	mean	sd			1.331	2.844	5.95
5	1.3278	0.229508			1.098	2.454	5.94
7.5	2.8456	0.393522			1.097	2.451	4.85
10	4.85	1.09501			1.557	3.234	3.76
					1.556	3.245	3.75

## Sheet: Fig 2k Droplet size distributio
In water	In oil
114.82	92.66
106.6	88.57
113.06	96.46
111.05	92.66
105.78	81.56
107.36	84.27
111.43	80.34
110.17	86.03
105.15	91.12
111.73	83.93
108.39	79.88
105.73	94.08
108.92	83.76
105.25	85.06
108.81	87.33
103.16	86.47
112.6	82.19
105.71	80.26
114.87	91.58
108.38	81.5
109.03	83.96
113.93	83
110.37	84.1
110.45	87.79
110.69	80.34
116.17	79.83
105.49	77.21
108.27	85.84
108.84	85.82
113.78	81.51
110.13	82.72
101.59	85.07
105.66	94.37
106.04	80.46
112.7	85.47
112.07	85.04
107.23	80.25
113.6	79.01
111.78	92.23
103.91	85.11
103.04	86.26
113.63	87.96
111.51	81.11

## Sheet: Fig 2n Electrical conductivity"
(-) GYBs	1	5	10
0.00041	0.000258	0.000705	0.001955
0.000347	0.000151	0.000579	0.0022887
0.000305	0.000269	0.000647	0.002479
0.000357	0.000394	0.000897	0.001786
0.000446	0.000411	0.000543	0.002104

## Sheet: Fig 2o Output currents
Time	FTO	cys-GYBs 1	cys-GYBs 5	cys-GYBs 10	cys-GYBs Only	MBs Only
0	0	0	0	0	0	0
1	0	0	0	0	0	0
2	0	0	0	0	0	0
3	0	0	0	0	0	0
4	0	0	0	0	0	0
5	0	0	0	0	0	0
6	2.1	2.2	8.7	25.5	68	1.9
7	2.1	1.9	8.9	25.5	80	1.9
8	2.1	2	8.9	25.8	78	2
9	2.1	2	8.8	24.5	69	2
10	2.1	2.1	8.9	24.8	72	2.1
11	0	0	0	0	0	0
12	0	0	0	0	0	0
13	0	0	0	0	0	0
14	0	0	0	0	0	0
15	0	0	0	0	0	0
16	2.1	2.2	8.5	25.9	65	1.9
17	2.1	2.2	8.8	24.9	78	1.9
18	2	2.1	8.9	25.5	74	1.9
19	2	2.2	8.9	25.8	72	1.9
20	1.9	1.9	8.9	25.5	77	1.9
21	0	0	0	0	0	0
22	0	0	0	0	0	0
23	0	0	0	0	0	0
24	0	0	0	0	0	0
25	0	0	0	0	0	0
26	2.1	2.1	8.7	26.5	72	1.9
27	2.1	2.2	8.8	25.9	73	2
28	2.1	2.1	8.5	25.8	79	1.9
29	2.1	2.1	8.9	25.9	75	1.9
30	2.1	2.1	8.7	25.9	71	1.9
31	0	0	0	0	0	0
32	0	0	0	0	0	0
33	0	0	0	0	0	0
34	0	0	0	0	0	0
35	0	0	0	0	0	0
36	2.1	1.9	8.8	25.9	78	1.9
37	2.1	1.8	8.8	25.9	76	2
38	2.1	1.9	8.9	25.5	73	1.9
39	2.1	2	8.8	25.8	80	1.9
40	2.1	2	8.8	25.5	65	1.9
41	0	0	0	0	0	0
42	0	0	0	0	0	0
43	0	0	0	0	0	0
44	0	0	0	0	0	0
45	0	0	0	0	0	0
46	2.1	2	8.5	26.8	68	1.8
47	2.1	2	8.8	25.8	74	2
48	2.1	2.1	8.9	25.8	76	2
49	2.1	2	8.7	25.8	72	1.8
50	2.1	2.1	8.8	25.8	68	1.9
51	0	0	0	0	0	0
52	0	0	0	0	0	0
53	0	0	0	0	0	0
54	0	0	0	0	0	0
55	0	0	0	0	0	0

## Sheet: Fig 3a Rheological characteriza
MBs	1/1	5/1	10/1
189.5	553.62	946.39	840.93
190.08	555.97	947.41	844.44
190.69	537.31	931.14	819.82
191.62	553.51	946.43	841.37

[truncated: 32 more sheets: Fig 3b Rheological characteriza, Fig 3d The damage‐healing prope, Fig 4a Cell viability_x0009_N2A_x0009_N2A_x0009_N, Fig 4b Cell viability, Fig 4e percentage of differenti, Fig 4f Quantification of the nu, Fig 5d-iba, Fig 5d-NF200"PBS "_x0009_"MBs "_x0009_CMH_x0009_C, Fig 5d-scar, Fig 5g NF200-2, Fig 5g NF200, Fig 6c Quantification of CD31 a, Fig 7c Mean time courses of M1, Fig 7d Mean time courses of S1F, Fig 7e M1 average number of act, Fig 7f S1FL average number of a, Fig 8c quantitative results of , Fig 8d cylinder tes, Fig 8e The grid test, Fig 8i vessels (CD31) …]
